# Supplementary material for: The mPower study, Parkinson disease mobile data collected using ResearchKit
Source: Sci Data. 2016 Mar 3;3:160011. doi: 10.1038/sdata.2016.11 (PMC4776701; doi:10.1038/sdata.2016.11)
Supplement: Supplementary file 1 [file sdata201611-isa1.zip]

Archive with 3 entries (3 files):
- i_Investigation.txt
- s_study_Trister.txt
- a_assay_Trister.txt
