# Supplementary material for: The mPower study, Parkinson disease mobile data collected using ResearchKit
Source: Sci Data. 2016 Mar 3;3:160011. doi: 10.1038/sdata.2016.11 (PMC4776701; doi:10.1038/sdata.2016.11)
Supplement: Supplementary file 1 [file sdata201611-isa1.zip › i_Investigation.txt]

# Investigation File generated for Scientific Data with Investigation File Authoring Tool version 0.1.0 on 19/01/2016 - This metadata file is CC0
ONTOLOGY SOURCE REFERENCE
Term Source Name	NCBITAXON	UBERON	OBI	CMO	NCIT	NBO
Term Source File	http://data.bioontology.org/ontologies/NCBITAXON	http://data.bioontology.org/ontologies/UBERON	http://data.bioontology.org/ontologies/OBI	http://data.bioontology.org/ontologies/CMO	http://data.bioontology.org/ontologies/NCIT	http://data.bioontology.org/ontologies/NBO
Term Source Version	2015AA	releases/2014-06-15	2014-08-18	2.36	15.05d	2012-07-09
Term Source Description	National Center for Biotechnology Information (NCBI) Organismal Classification	Uber Anatomy Ontology	Ontology for Biomedical Investigations	Clinical Measurement Ontology	National Cancer Institute Thesaurus	Neuro Behavior Ontology
INVESTIGATION
Investigation Identifier
Investigation Title
Investigation Description
Investigation Submission Date
Investigation Public Release Date
INVESTIGATION PUBLICATIONS
Investigation PubMed ID
Investigation Publication DOI
Investigation Publication Author List
Investigation Publication Title
Investigation Publication Status
Investigation Publication Status Term Accession Number
Investigation Publication Status Term Source REF
INVESTIGATION CONTACTS
Investigation Person Last Name
Investigation Person Mid Initials
Investigation Person First Name
Investigation Person Address
Investigation Person Phone
Investigation Person Fax
Investigation Person Email
Investigation Person Affiliation
Investigation Person Roles
Investigation Person Roles Term Accession Number
Investigation Person Roles Term Source REF
STUDY
Study Identifier	10.1038/sdata.2016.11
Study Title	The mPower study, Parkinson disease mobile data collected using ResearchKit
Study Submission Date	07/12/2015
Study Public Release Date	03/03/2016
Study Description	http://www.nature.com/articles/sdata201611#abstract
Study File Name	s_study_Trister.txt
Comment[Subject Keywords]	//;/;///;/
Comment[Manuscript Licence]	CC BY-4.0
Comment[Experimental Metadata Licence]	CC0
Comment[Supplementary Information File Name]	
Comment[Supplementary Information File Type]	x-zip-compressed
Comment[Supplementary Information File URL]	http://www.nature.com/articles/sdata201611#supplementary-information
Comment[Data Repository]	Sage Bionetworks ;Sage Bionetworks ;Sage Bionetworks ;Sage Bionetworks ;Sage Bionetworks ;Sage Bionetworks ;Sage Bionetworks 
Comment[Data Record Accession]	doi:10.7303/syn5511429.1;doi:10.7303/syn5511433.1;doi:10.7303/syn5511432.1;doi:10.7303/syn5511434.1;doi:10.7303/syn5511439.1;doi:10.7303/syn5511444.1;doi:10.7303/syn5511449.1
Comment[Data Record URI]	http://dx.doi.org/10.7303/syn5511429.1;http://dx.doi.org/10.7303/syn5511433.1;http://dx.doi.org/10.7303/syn5511432.1;http://dx.doi.org/10.7303/syn5511434.1;http://dx.doi.org/10.7303/syn5511439.1;http://dx.doi.org/10.7303/syn5511444.1;http://dx.doi.org/10.7303/syn5511449.1
STUDY DESIGN DESCRIPTORS
Study Design Type	observation design	time series design	repeated measure design
Study Design Type Term Accession Number	OBI:0300311	OBI:0500020	OBI:0500002
Study Design Type Term Source REF	OBI	OBI	OBI
STUDY PUBLICATIONS
Study PubMed ID
Study Publication DOI
Study Publication Author List
Study Publication Title
Study Publication Status
Study Publication Status Term Accession Number
Study Publication Status Term Source REF
STUDY FACTORS
Study Factor Name
Study Factor Type
Study Factor Type Term Accession Number
Study Factor Type Term Source REF
STUDY ASSAYS
Study Assay Measurement Type	disease severity measurement
Study Assay Measurement Type Term Accession Number	CMO:0001109
Study Assay Measurement Type Term Source REF	CMO
Study Assay Technology Type	Patient Self-Report
Study Assay Technology Type Term Accession Number	NCIT:C21089
Study Assay Technology Type Term Source REF	NCIT
Study Assay Technology Platform	""
Study Assay File Name	a_assay_Trister.txt
STUDY PROTOCOLS
Study Protocol Name	Participant onboarding	Study tasks	Demographics	PDQ8	UPDRS	Memory	Tapping	Voice	Walking
Study Protocol Type	patient role	study design execution	Demographics	Parkinson Disease Questionnaire PDQ08	Movement Disorder Society Unified Parkinson's Disease Rating Scale Questionnaire	short term spatial memory	manual dexterity	Phonation	gait
Study Protocol Type Term Accession Number	OBI:0000093	OBI:0000471	NCIT:C16495	""	NCIT:C100769	NBO:0000557	NBO:0000349	NCIT:C92447	NBO:0000361
Study Protocol Type Term Source REF	OBI	OBI	NCIT	""	NCIT	NBO	NBO	NCIT	NBO
Study Protocol Description									
Study Protocol URI	""	""	""	""	""	""	""	""	""
Study Protocol Version									
Study Protocol Parameters Name	""	""	""	""	""	""	""	""	""
Study Protocol Parameters Name Term Accession Number	""	""	""	""	""	""	""	""	""
Study Protocol Parameters Name Term Source REF	""	""	""	""	""	""	""	""	""
Study Protocol Components Name	""	""	""	""	""	""	""	""	""
Study Protocol Components Type	""	""	""	""	""	""	""	""	""
Study Protocol Components Type Term Accession Number	""	""	""	""	""	""	""	""	""
Study Protocol Components Type Term Source REF	""	""	""	""	""	""	""	""	""
STUDY CONTACTS
Study Person Last Name	Bot	Suver	Neto	Kellen	Klein	Bare	Doerr	Pratap	Wilbanks	Dorsey	Friend	Trister
Study Person First Name	Brian M.	Christine	Elias Chaibub	Michael	Arno	Christopher	Megan	Abhishek	John	E. Ray	Stephen H.	Andrew D.
Study Person Mid Initials												
Study Person Email	""	""	""	""	""	""	""	""	""	""	""	trister@sagebase.org
Study Person Phone												
Study Person Fax												
Study Person Address												
Study Person Affiliation	Sage Bionetworks, Seattle, Washington 98109, USA	Sage Bionetworks, Seattle, Washington 98109, USA	Sage Bionetworks, Seattle, Washington 98109, USA	Sage Bionetworks, Seattle, Washington 98109, USA	Sage Bionetworks, Seattle, Washington 98109, USA	Sage Bionetworks, Seattle, Washington 98109, USA	Sage Bionetworks, Seattle, Washington 98109, USA	Sage Bionetworks, Seattle, Washington 98109, USA	Sage Bionetworks, Seattle, Washington 98109, USA	Center for Human Experimental Therapeutics, University of Rochester Medical Center, Rochester, New York 14642, USA	Sage Bionetworks, Seattle, Washington 98109, USA	Sage Bionetworks, Seattle, Washington 98109, USA
Study Person Roles												
Study Person Roles Term Accession Number												
Study Person Roles Term Source REF												
Comment[Study Person ORCID]	0000-0002-2412-6826	0000-0002-2986-385X										
Comment[Funder]												
Comment[FundRef ID]												
Comment[Funder Term Source REF]												
Comment[Grant Identifier]												
