# Supplementary material for: The mPower study, Parkinson disease mobile data collected using ResearchKit
Source: Sci Data. 2016 Mar 3;3:160011. doi: 10.1038/sdata.2016.11 (PMC4776701; doi:10.1038/sdata.2016.11)
Supplement: Supplementary file 1 [file sdata201611-isa1.zip › s_study_Trister.txt]

Source Name	Characteristics[organism]	Term Source REF	Term Accession Number	Characteristics[development stage]	Term Source REF	Term Accession Number	Protocol REF	Sample Name	Comment[number of participants in sample]
mPower app users	Homo sapiens	NCBITAXON	NCBITaxon:9606	adult organism	UBERON	UBERON:0007023	Participant onboarding	users opting to share data broadly	9520
