# Supplementary material for: The mPower study, Parkinson disease mobile data collected using ResearchKit
Source: Sci Data. 2016 Mar 3;3:160011. doi: 10.1038/sdata.2016.11 (PMC4776701; doi:10.1038/sdata.2016.11)
Supplement: Supplementary file 1 [file sdata201611-isa1.zip › a_assay_Trister.txt]

Sample Name	Protocol REF	Protocol REF	Comment[task type]	Assay Name	Raw Data File	Comment [Data Repository]	Comment [Data Record Accession]	Comment [Data Record URI]
users opting to share data broadly	Study tasks	Demographics	one time survey	Demographics	Demographics Survey	Sage Bionetworks	doi:10.7303/syn5511429.1	http://dx.doi.org/10.7303/syn5511429.1
users opting to share data broadly	Study tasks	PDQ8	monthly survey	PDQ8	PDQ8 Survey	Sage Bionetworks	doi:10.7303/syn5511433.1	http://dx.doi.org/10.7303/syn5511433.1
users opting to share data broadly	Study tasks	UPDRS	monthly survey	UPDRS	UPDRS Survey	Sage Bionetworks	doi:10.7303/syn5511432.1	http://dx.doi.org/10.7303/syn5511432.1
users opting to share data broadly	Study tasks	Memory	activity	Memory	Memory Activity	Sage Bionetworks	doi:10.7303/syn5511434.1	http://dx.doi.org/10.7303/syn5511434.1
users opting to share data broadly	Study tasks	Tapping	activity	Tapping	Tapping Activity	Sage Bionetworks	doi:10.7303/syn5511439.1	http://dx.doi.org/10.7303/syn5511439.1
users opting to share data broadly	Study tasks	Voice	activity	Voice	Voice Activity	Sage Bionetworks	doi:10.7303/syn5511444.1	http://dx.doi.org/10.7303/syn5511444.1
users opting to share data broadly	Study tasks	Walking	activity	Walking	Walking Activity	Sage Bionetworks	doi:10.7303/syn5511449.1	http://dx.doi.org/10.7303/syn5511449.1
